# Supplementary material for: Integrating mineralogy, geochemistry and aeromagnetic data for detecting Fe–Ti ore deposits bearing layered mafic intrusion, Akab El-Negum, Eastern Desert, Egypt
Source: Sci Rep. 2022 Sep 14;12:15474. doi: 10.1038/s41598-022-19760-x (PMC9474801; doi:10.1038/s41598-022-19760-x)
Supplement: Supplementary file 2 — Supplementary Information 2. [file 41598_2022_19760_MOESM2_ESM.xls]

## Sheet: Sheet1
Supplementary 1: Representative microprobe analyses of plagioclases in Gabal Akab El-Negum mafic rocks.
Rock name	Troctolite							Olivine-gabbros											Pyroxene-gabbros								Hornblende-gabbros
Sample No.	AN15 1-1	AN15 1-2	AN16 1-1	AN16 1-2	AN17 1-1	AN17 1-2	Avg.	AN20 1-1	AN20 1-2	AN20 1-3	AN21 1-1	AN21 1-2	AN21 1-3	AN22 1-1	AN22 1-2	AN22 1-3	AN24 1-1	Avg.	AN1 1-1	AN1 1-2	AN2 1-1	AN2 1-2	AN2 1-3	AN3 1-1	AN4 1-1	Avg.	AN30 1-1	AN30 1-2	AN31 1-1	AN31 1-2	AN33 1-1	AN33 1-2	Avg.
SiO2	54.33	54.89	54.73	54.994	54.58	54.97	54.75	54.36	54.57	54.79	54.64	54.13	54.47	54.58	54.35	54.72	54.5	54.51	55.16	54.47	55.926	55.44	55.79	55.54	54.96	55.33	75.3	57.92	58.37	58.24	57.74	57.75	60.89
Al2O3	28.21	27.11	27.171	26.563	27.68	26.84	27.26	28.51	27.97	27.43	28.13	27.89	28.24	27.97	27.93	27.78	27.76	27.96	27.62	28.11	26.79	25.84	25.276	27.21	26.98	26.83	25.61	26.13	26.13	27.28	26.48	25.93	26.26
TiO2	0.03	0.02	0.02	0.025	0.04	0	0.02	0	0.01	0	0	0	0.01	0	0.01	0	0	0.003	0.06	0	0.02	0.02	0.01	0.03	0.01	0.02	0.025	0	0.03	0.01	0.02	0.01	0.02
FeOt	0.09	0.03	0.3	0.34	0.22	0.11	0.18	0	0.02	0	0	0	0	0	0	0	0	0.002	0.52	0.02	0.03	0.09	0.13	0.29	0.01	0.16	0.32	0.06	0.32	0	0.02	0.03	0.13
MnO	0.01	0.01	0.025	0.01	0.02	0	0.01	0	0	0.01	0.01	0	0	0	0	0.01	0.01	0.004	0.02	0	0	0.04	0.01	0	0	0.01	0.05	0	0.04	0.01	0.04	0.02	0.03
MgO	0	0.09	0.034	0.024	0.01	0.06	0.04	0	0	0.03	0.01	0	0	0.02	0	0.01	0	0.007	0.04	0	0.032	0.16	0.54	0.04	0.06	0.12	0.899	0.08	0.02	0.04	0.51	0.36	0.32
Na2O	5.12	5.06	5.17	5.13	5.21	5.07	5.13	5.31	5.18	5.27	4.89	5.16	5.25	5.29	5.17	5.08	5.2	5.18	4.65	5.42	4.73	4.89	5.05	4.71	5.16	4.94	6.25	6.62	5.98	5.68	5.69	6.34	6.09
K2O	0.03	0.23	0.42	0.243	0.31	0.21	0.24	0.07	0.11	0.09	0.13	0.14	0.09	0.08	0.13	0.11	0.11	0.11	0.45	0.09	0.581	0.42	0.367	0.48	0.26	0.38	0.13	0.11	0.12	0.17	0.13	0.17	0.14
CaO	12.04	12.17	11.83	12.15	11.82	12.27	12.05	10.96	11.05	11.17	10.39	10.94	11.01	11.07	10.99	10.78	11.14	10.95	11.31	10.78	11.31	12.29	12.11	11.32	11.54	11.52	8.73	8.79	8.82	8.36	8.62	8.82	8.69
total	99.86	99.61	99.701	99.477	99.89	99.53	99.68	99.21	98.91	98.79	98.2	98.26	99.07	99.01	98.58	98.49	98.72	98.72	99.83	98.89	99.419	99.19	99.283	99.62	98.98	99.32	99.32	99.71	99.83	99.79	99.25	99.43	99.56
Si	9.85	9.98	9.96	10.03	9.91	10.01	9.96	9.88	9.95	10	9.99	9.93	9.91	9.94	9.94	10	9.96	9.95	9.99	9.93	10.15	10.13	10.18	10.07	10.04	10.07	10.36	10.41	10.46	10.39	10.38	10.4	10.4
Ti	0.004	0.003	0.003	0.003	0.005	0	0.003	0	0.001	0	0	0	0.001	0	0.001	0	0	0	0.008	0	0.003	0.003	0.001	0.004	0.001	0.003	0.003	0	0.004	0.001	0.003	0.001	0.002
Al	6.03	5.81	5.83	5.71	5.92	5.76	5.84	6.11	6.01	5.9	6.06	6.03	6.06	6	6.02	5.98	5.98	6.02	5.9	6.04	5.73	5.56	5.44	5.81	5.81	5.76	5.45	5.53	5.52	5.74	5.61	5.5	5.56
Fe	0.01	0.005	0.05	0.05	0.03	0.02	0.03	0	0	0	0	0	0	0	0	0	0	0	0.08	0	0	0.01	0.02	0.04	0	0.02	0.05	0.01	0.05	0	0	0	0.02
Mn	0.002	0.002	0.004	0.002	0.003	0	0.002	0	0	0.002	0.002	0	0	0	0	0.002	0.002	0.001	0.003	0	0	0.006	0.002	0	0	0.002	0.008	0	0.006	0.002	0.006	0.003	0.004
Mg	0	0.02	0.009	0.007	0.003	0.02	0.01	0	0	0.008	0.003	0	0	0.005	0	0.003	0	0.002	0.011	0	0.009	0.044	0.147	0.011	0.016	0.034	0.42	0.021	0.005	0.011	0.137	0.097	0.12
Ca	2.34	2.37	2.31	2.37	2.3	2.39	2.35	2.13	2.16	2.19	2.04	2.15	2.15	2.16	2.15	2.11	2.18	2.14	2.19	2.11	2.2	2.41	2.37	2.2	2.26	2.25	1.69	1.69	1.69	1.6	1.66	1.7	1.67
Na	1.8	1.78	1.82	1.81	1.83	1.79	1.81	1.87	1.83	1.87	1.73	1.84	1.85	1.87	1.83	1.8	1.84	1.83	1.63	1.92	1.66	1.73	1.79	1.66	1.83	1.75	2.19	2.31	2.08	1.96	1.98	2.21	2.12
K	0.007	0.05	0.1	0.06	0.07	0.05	0.06	0.02	0.03	0.02	0.03	0.03	0.02	0.02	0.03	0.03	0.03	0.03	0.1	0.02	0.13	0.1	0.09	0.011	0.06	0.07	0.03	0.03	0.03	0.04	0.03	0.04	0.03
An	56.4173	56.34	54.55	55.93	54.68	56.56	55.75	53.07	53.76	53.67	53.57	53.51	53.4	53.38	53.61	53.62	53.87	53.55	55.82	52.09	55.01	56.8	55.84	55.45	54.47	55.07	43.23	42.06	44.58	44.37	45.2	43.03	43.75
Ab	43.4153	42.39	43.14	42.74	43.61	42.29	42.93	46.53	45.6	45.82	45.63	45.67	46.08	46.16	45.64	45.73	45.5	45.84	41.53	47.39	41.63	40.89	42.14	41.75	44.07	42.77	56	57.31	54.7	54.55	53.99	55.98	55.42
Or	0.167377	1.27	2.31	1.33	1.71	1.15	1.32	0.4	0.64	0.51	0.8	0.82	0.52	0.46	0.76	0.65	0.63	0.62	2.64	0.52	3.36	2.31	2.02	2.8	1.46	2.16	0.77	0.63	0.72	1.07	0.81	0.99	0.83
