# Supplementary material for: Integrating mineralogy, geochemistry and aeromagnetic data for detecting Fe–Ti ore deposits bearing layered mafic intrusion, Akab El-Negum, Eastern Desert, Egypt
Source: Sci Rep. 2022 Sep 14;12:15474. doi: 10.1038/s41598-022-19760-x (PMC9474801; doi:10.1038/s41598-022-19760-x)
Supplement: Supplementary file 3 — Supplementary Information 3. [file 41598_2022_19760_MOESM3_ESM.xls]

## Sheet: Sheet1
Supplementary 2: Representative microprobe analyses of orthopyroxene in Gabal Akab El-Negum olivine gabbros and pyroxene gabbros.
Rock name	Olivine-gabbros										Pyroxene-gabbros
Sample No.	AN15 1-1	AN15 1-2	AN15 1-3	AN16 1-1	AN16 1-2	AN16 1-3	AN17 1-1	AN17 1-2	AN17 1-3	Avg.	AN1	AN3 1-1	AN3 1-2	Avg.
SiO2	53.05	52.93	52.99	50.74	50.89	51.12	52.21	51.68	51.15	51.86	53.05	52.93	52.99	52.99
TiO2	0.36	0.31	0.335	0.24	0.23	0.31	0.43	0.23	0.22	0.3	0.36	0.31	0.33	0.34
Al2O3	2.19	2.15	2.17	1.89	1.45	1.78	1.14	1.54	2.08	1.82	2.19	2.15	2.17	2.17
Cr2O3	0.04	0.06	0.05	0.05	0.07	0.03	0.01	0.07	0.02	0.04	0.04	0.06	0.05	0.05
FeOt	16.22	16.12	16.17	17.67	18.49	16.63	16.43	16.37	16.79	16.77	16.22	16.12	16.17	16.17
MnO	0.42	0.47	0.445	0.27	0.54	0.57	0.39	0.36	0.62	0.45	0.42	0.47	0.44	0.45
MgO	25.68	25.94	25.81	26.33	25.94	26.35	26.85	26.14	26.56	26.18	25.68	25.94	25.81	25.81
CaO	1.08	1.13	1.105	0.53	0.54	1.37	0.81	1.57	0.67	0.98	1.08	1.13	1.1	1.11
Na2O	0	0	0	0.6	0.58	0.61	0.23	0.59	0.59	0.36	0	0	0	0
K2O	0	0	0	0.17	0.17	0.17	0.18	0.17	0.16	0.11	0	0	0	0
TOTAL	99.8	99.95	99.87	99.29	99.67	99.96	99.66	99.65	99.88	99.75	99.8	99.95	99.87	99.87
No Oxyg	6	6	6	6	6	6	6	6	6	6	6	6	6	6
Si	1.98	1.97	1.98	1.89	1.9	1.91	1.95	1.93	1.91	1.94	1.98	1.97	1.98	1.98
Al(iv)	0.02	0.03	0.02	0.08	0.06	0.08	0.05	0.07	0.09	0.06	0.02	0.03	0.02	0.02
T	2	2	2	1.98	1.96	1.98	2	2	2	1.99	2	2	2	0.07
Al (vi)	0.07	0.24	0.07	0	0	0	0	0	0	0.04	0.07	0.07	0.07	0.07
Fe(iii)	0.22	0.24	0.23	0.23	0.23	0.3	0.25	0.27	0.3	0.25	0.22	0.24	0.23	0.23
Cr	0	0	0	0	0	0	0	0	0	0	0	0	0	0
Ti	0.01	0.01	0.01	0.01	0.01	0.01	0.01	0.01	0.01	0.01	0.01	0.01	0.01	0.01
Fe(ii)	0.28	0.25	0.27	0.31	0.34	0.21	0.25	0.24	0.22	0.026	0.28	0.25	0.27	0.27
Mn	0.01	0.01	0.01	0.01	0.02	0.02	0.01	0.01	0.02	0.01	0.01	0.01	0.01	0.01
Mg	1.43	1.44	1.44	1.46	1.44	1.47	1.49	1.45	1.48	1.46	1.43	1.44	1.44	1.44
Ca	0.04	0.05	0.04	0.02	0.02	0.05	0.03	0.06	0.03	0.04	0.04	0.05	0.04	0.04
Na	0	0	0	0.04	0.04	0.04	0.02	0.04	0.04	0.02	0	0	0	0
K	0	0	0	0.01	0.01	0.01	0.01	0.01	0.01	0.01	0	0	0	0
TOTAL	4.07	4.08	4.07	4.07	4.07	4.1	4.08	4.09	4.1	4.08	4.07	4.08	4.07	4.07
Wo	2.18	2.26	2.22	1.02	1.03	2.61	1.57	3.02	1.29	1.91	2.18	2.26	2.22	2.22
En	71.99	72.18	72.08	70.35	68.95	69.99	72.48	70.08	70.93	71	71.99	72.18	72.08	72.08
Fs	25.83	25.56	25.7	26.54	28.02	25.29	25.14	24.48	25.74	25.81	25.83	25.56	25.7	25.7
Ac	0	0	0	2.08	2	2.11	0.81	2.06	2.05	1.23	0	0	0	0
T2	2.2	2.2	2.2	2.24	2.24	2.23	2.22	2.23	2.23	2.22	2.2	2.2	2.2	2.2
100Mg#	83.69	85.1	84.39	82.42	80.76	87.23	85.59	86.03	87.08	84.7	83.69	85.1	84.39	84.39
Mg#	0.84	0.85	0.84	0.82	0.81	0.87	0.86	0.86	0.87	0.85	0.84	0.85	0.84	0.84
