# Supplementary material for: Integrating mineralogy, geochemistry and aeromagnetic data for detecting Fe–Ti ore deposits bearing layered mafic intrusion, Akab El-Negum, Eastern Desert, Egypt
Source: Sci Rep. 2022 Sep 14;12:15474. doi: 10.1038/s41598-022-19760-x (PMC9474801; doi:10.1038/s41598-022-19760-x)
Supplement: Supplementary file 4 — Supplementary Information 4. [file 41598_2022_19760_MOESM4_ESM.xls]

## Sheet: Sheet1
Supplementary 3: Representative microprobe analyses of clinopyroxene in in Gabal Akab El-Negum mafic rocks
Rock name	Troctolite					Olivine gabbro				Pyroxene gabbro								Hornblende gabbro
Sample No.	AN15	AN 16 1-1	AN 16 1-2	AN 16 1-3	average	AN20 1-1	AN20 1-2	AN24	average	AN1 1-1	AN1 1-2	AN2 1-1	AN2 1-2	AN3 1-1	AN3 1-2	AN3 1-3	average	AN30 1-1	AN30 1-2	average
SiO2	51.05	51.12	50.89	51.07	51.03	50.38	50.48	50.41	50.42	50.72	50.4	50.238	50.89	51.32	51.28	50.75	50.8	50.89	51.06	50.98
TiO2	1.21	0.99	0.83	1.13	1.04	0.84	0.76	0.81	0.8	1.42	0.23	0.34	0.82	0.73	0.34	0.35	0.6	1.11	0.97	1.04
Al2O3	4.52	5.14	4.73	4.39	4.7	3.11	3.23	3.17	3.17	3.58	4.63	4.01	3.34	3.35	3.24	3.32	3.64	4.13	3.97	4.05
Cr2O3	0.03	0.02	0.02	0.01	0.02	0	0	0	0	0	0	0	0	0	0	0	0	0	0	0
FeO*	6.26	6.47	6.52	5.98	6.31	7.68	7.61	7.61	7.65	9.12	12.23	12.08	9.95	7.93	7.68	7.26	9.46	10.16	10.57	10.37
MnO	0.12	0.11	0.14	0.09	0.12	0.27	0.22	0.24	0.24	0.17	0.14	0.36	0.31	0.17	0.13	0.14	0.2	0.24	0.19	0.22
MgO	14.97	14.27	16.86	15.13	15.31	16.83	16.15	16.49	16.49	13.71	19.67	19.47	16.95	15.27	15.48	15.78	16.62	13.17	14.19	13.68
CaO	21.05	21.25	19.15	21.37	20.71	20.16	20.96	20.55	20.56	20.78	11.54	11.86	16.42	20.72	21.14	21.89	17.76	18.89	17.85	18.37
Na2O	0.64	0.47	0.52	0.68	0.58	0.42	0.39	0.41	0.41	0.37	0.06	0.31	0.45	0.18	0	0	0.2	1.02	0.96	0.99
K2O	0	0.01	0.02	0.03	0.02	0	0	0	0	0	0.0855	0.1125	0.027	0.12	0.13	0.42	0.13	0	0	0
TOTAL	99.85	99.85	99.86	99.88	99.86	99.69	99.8	99.75	99.75	99.87	98.97	98.78	99.14	99.79	99.42	99.91	99.41	99.61	99.76	99.69
No Oxyg	6	6	6	6	6	6	6	6	6	6	6	6	6	6	6	6	6	6	6	6
Si	1.9	1.91	1.9	1.9	1.9	1.88	1.88	1.88	1.88	1.89	1.88	1.87	1.9	1.91	1.91	1.9	1.89	1.9	1.9	1.9
Al(iv)	0.1	0.09	0.1	0.1	0.1	0.12	0.12	0.12	0.12	0.11	0.12	0.13	0.1	0.09	0.09	0.11	0.11	0.1	0.1	0.1
T	2	2	2	2	2	2	2	2	2	2	2	2	2	2	2	2	2	2	2	2
Al (vi)	0.1	0.13	0.11	0.1	0.11	0.02	0.02	0.02	0.02	0.05	0.08	0.05	0.04	0.06	0.05	0.04	0.05	0.08	0.08	0.08
Fe(iii)	0.13	0.01	0.17	0.14	0.11	0.13	0.12	0.13	0.13	0	0.09	0.07	0.04	0.07	0.04	0.11	0.06	0	0.03	0.015
Cr	0.001	0.001	0.001	0.0003	0.001	0	0	0	0	0	0	0	0	0	0	0	0	0	0	0
Ti ti	0.03	0.03	0.02	0.03	0.03	0.02	0.02	0.02	0.02	0.04	0.01	0.01	0.02	0.02	0.01	0.01	0.02	0.03	0.03	0.03
Fe(ii)	0.1	0.1	0.01	0.02	0.06	0.1	0.1	0.1	0.1	0.28	0.28	0.29	0.26	0.17	0.19	0.1	0.22	0.31	0.29	0.3
Mn	0.004	0.004	0.004	0.002	0.004	0.009	0.007	0.008	0.008	0.005	0.004	0.011	0.01	0.005	0.004	0.004	0.006	0.008	0.006	0.007
Mg	0.83	0.79	0.94	0.84	0.85	0.94	0.9	0.92	0.92	0.76	1.09	1.08	0.94	0.84	0.86	0.88	0.92	0.73	0.79	0.76
Ca	0.84	0.85	0.77	0.85	0.83	0.81	0.84	0.82	0.82	0.83	0.46	0.47	0.66	0.83	0.84	0.87	0.71	0.75	0.71	0.73
Na	0.05	0.03	0.04	0.05	0.04	0.03	0.03	0.03	0.003	0.03	0.004	0.02	0.03	0.01	0	0	0.01	0.07	0.07	0.07
K	0	0.0005	0.001	0.001	0.001	0	0	0	0	0	0.004	0.005	0.001	0.006	0.006	0.02	0.006	0	0	0
TOTAL	4.04	4.03	4.06	4.05	4.05	4.04	4.04	4.04	4.04	3.99	4.02	4.02	4.02	4.01	4.01	4.01	4.01	3.99	4.01	4
Wo*	44.2043	45.4356	39.7218	44.5756	43.48	40.224	42.041	41.1301	41.13	43.5615	23.8739	24.2317	33.7662	42.8403	43.5075	44.4489	36.6	40.1099	37.5327	38.82
En*	43.7458	42.4584	48.6654	43.9172	44.7	46.7285	45.0772	45.91	45.9	39.9943	56.6326	55.3798	48.5192	43.9344	44.3336	44.5888	47.63	38.9142	41.52	40.22
Fs*	9.61782	10.2875	9.66092	8.94034	9.63	11.5311	11.4663	11.4988	11.5	15.0405	19.2633	19.2309	16.0433	12.5519	12.159	10.9623	15.04	17.0566	17.2944	17.18
Ac*	2.43208	1.81853	1.95187	2.56678	2.19	1.51646	1.41557	1.46615	1.47	1.40361	0.230279	1.1576	1.67132	0.673475	0	0	0.73	3.91928	3.65283	3.79
Mg#	0.809943	0.797337	0.821733	0.818543	0.81	0.796091	0.790831	0.793507	0.79	0.728238	0.741432	0.74186	0.75233	0.774317	0.782307	0.794763	0.76	0.697945	0.705343	0.7
