# Supplementary material for: Integrating mineralogy, geochemistry and aeromagnetic data for detecting Fe–Ti ore deposits bearing layered mafic intrusion, Akab El-Negum, Eastern Desert, Egypt
Source: Sci Rep. 2022 Sep 14;12:15474. doi: 10.1038/s41598-022-19760-x (PMC9474801; doi:10.1038/s41598-022-19760-x)
Supplement: Supplementary file 5 — Supplementary Information 5. [file 41598_2022_19760_MOESM5_ESM.xls]

## Sheet: Sheet1
Supplementary 4: Representative microprobe analyses of amphiboles in Gabal Akab El-Negum troctolites, olivine gabbros and hornblende gabbros.
Rock name	troctolite						Pyroxene gabbro													Hb Gabbro
Sample No.	AN15 1-1	AN15 1-2	AN16 1-1	AN16 1-2	AN16 1-3	Avg.	AN1 1-1	AN1 1-2	AN1 1-3	AN1 1-4	AN1 1-5	AN2 1-1	AN2 1-2	AN3 1-1	AN3 1-2	AN3 1-3	AN3 1-4	AN3 1-5	Avg.	AN30 1-1	AN30 1-2	AN31 1-1	AN31 1-2	AN31 1-3	AN33 1-1	AN33 1-2	AN34 1-1	AN34 1-2	Avg.
SiO2	44.98	43.34	42.54	43.77	43.85	43.7	50.52	50.12	50.46	50.2	52.56	49.18	49.27	50.05	48.31	52.33	48.41	50.06	50.12	43.525	42.99	44.31	43.57	44.795	43.445	43.865	44.075	44.235	43.87
TiO2	1.59	1.66	1.94	1.46	1.53	1.64	0.36	0.38	0.36	0.36	0.21	0.36	0.44	0.38	0.35	0.22	0.5	0.37	0.36	1.775	1.535	1.8	2.04	1.69	1.65	2.115	2.205	1.6	1.82
Al2O3	13.62	14.87	14.66	13.78	13.19	14.02	4.06	3.95	4.03	4.09	3.39	4.71	3.97	3.3	5.52	4.22	4.99	3.9	4.18	12.09	12.655	10.985	11.28	9.99	11.41	10.63	9.98	10.735	11.08
Cr2O3	0	0.35	0	0	0	0.07	0.27	0.26	0.27	0.29	0.23	0.23	0.24	0.3	0.24	0.22	0.22	0.22	0.25	0	0	0	0	0	0	0	0	0	0
FeO	10.73	10.54	11.75	11.84	12.14	11.4	10.47	9.99	10.97	9.53	10.06	11.98	12.91	11.22	12.14	10.3	11.83	10.82	11.02	17.76	17.39	17.995	17.56	16.855	17.73	16.965	17.61	16.645	17.39
MnO	0.41	0.33	0.26	0.49	0	0.3	0.36	0.32	0.47	0.43	0.33	0.33	0.31	0.43	0.43	0.31	0.31	0.23	0.36	0.145	0.385	0.145	0.39	0.395	0.195	0.365	0.41	0.345	0.31
MgO	12.24	13.74	13.42	12.91	12.54	12.97	19.97	19.61	19.76	19.96	20.78	17.32	18.97	20.73	18.37	20.09	19.33	19.28	19.51	10.745	10.385	10.995	10.33	11.125	10.135	10.55	10.82	10.795	10.65
CaO	11.83	10.86	11.13	11.24	12.14	11.44	11.15	11.44	11.21	11.13	10.94	11.31	10.99	11.01	11.2	11.01	10.55	11.43	11.11	10.285	10.595	10.34	11.2	11.19	11.085	11.35	11.265	10.885	10.91
Na2O	1.57	1.59	1.74	1.78	1.52	1.64	0.92	0.97	0.72	1	0.28	0.65	1.06	1.17	0.76	0.17	1.15	0.54	0.78	1.69	1.545	1.495	1.24	1.51	1.565	1.265	1.66	1.445	1.49
K2O	0.26	0.39	0.41	0.51	0.4	0.39	0.24	0.22	0.19	0.2	0.12	0.27	0.2	0.23	0.22	0.1	0.18	0.33	0.21	0.38	0.45	0.395	0.43	0.365	0.49	0.51	0.435	0.435	0.43
ZrO2							0										0		0	0									0
TOTAL	97.23	97.67	97.85	97.78	97.31	97.57	98.32	97.26	98.44	97.19	98.9	96.34	98.36	98.82	97.54	98.97	97.47	97.18	97.9	98.395	97.93	98.46	98.04	97.915	97.705	97.615	98.46	97.12	97.96
No Oxyg	23	23	23	23	23	23	23	23	23	23	23	23	23	23	23	23	23	23	23	23	23	23	23	23	23	23	23	23	23
	T = 13	T = 13	T = 13	T = 13	T = 13		T = 13	T = 13	T = 13	T = 13	T = 13	T = 13	T = 13	T = 13	T = 13	T = 13	T = 13	T = 13		T = 13	T = 13	T = 13	T = 13	T = 13	T = 13	T = 13	T = 13	T = 13
SiO2	44.98	43.34	42.54	43.77	43.85	43.696	50.52	50.12	50.46	50.2	52.56	49.18	49.27	50.05	48.31	52.33	48.41	50.06	50.1225	43.525	42.99	44.31	43.57	44.795	43.445	43.865	44.075	44.235	43.8678
TiO2	1.59	1.66	1.94	1.46	1.53	1.636	0.36	0.38	0.36	0.36	0.21	0.36	0.44	0.38	0.35	0.22	0.5	0.37	0.3575	1.775	1.535	1.8	2.04	1.69	1.65	2.115	2.205	1.6	1.82333
Al2O3	13.62	14.87	14.66	13.78	13.19	14.024	4.06	3.95	4.03	4.09	3.39	4.71	3.97	3.3	5.52	4.22	4.99	3.9	4.1775	12.09	12.655	10.985	11.28	9.99	11.41	10.63	9.98	10.735	11.0839
Cr2O3	0	0.35	0	0	0	0.07	0.27	0.26	0.27	0.29	0.23	0.23	0.24	0.3	0.24	0.22	0.22	0.22	0.249167	0	0	0	0	0	0	0	0	0	0
Fe2O3	10.36	11.71	13.06	13.16	8.49	11.356	11.6353	10.4269	12.191	10.5907	11.1797	1.74297	13.5859	12.4688	10.6332	11.4464	13.1467	10.2765	10.777	11.7612	8.57059	12.0845	5.78362	5.9784	3.04191	2.91548	5.24788	3.8063	6.57666
FeO	1.41	0	0	0	4.5	1.182	0	0.607348	0	0	0	10.4116	0.684746	0	2.57177	0	0	1.57271	1.32068	7.1767	9.67778	7.12077	12.3556	11.4754	14.9928	14.3415	12.8877	13.2199	11.472
MnO	0.41	0.33	0.26	0.49	0	0.298	0.36	0.32	0.47	0.43	0.33	0.33	0.31	0.43	0.43	0.31	0.31	0.23	0.355	0.145	0.385	0.145	0.39	0.395	0.195	0.365	0.41	0.345	0.308333
MgO	12.24	13.74	13.42	12.91	12.54	12.97	19.97	19.61	19.76	19.96	20.78	17.32	18.97	20.73	18.37	20.09	19.33	19.28	19.5142	10.745	10.385	10.995	10.33	11.125	10.135	10.55	10.82	10.795	10.6533
CaO	11.83	10.86	11.13	11.24	12.14	11.44	11.15	11.44	11.21	11.13	10.94	11.31	10.99	11.01	11.2	11.01	10.55	11.43	11.1142	10.285	10.595	10.34	11.2	11.19	11.085	11.35	11.265	10.885	10.9106
Na2O	1.57	1.59	1.74	1.78	1.52	1.64	0.92	0.97	0.72	1	0.28	0.65	1.06	1.17	0.76	0.17	1.15	0.54	0.7825	1.69	1.545	1.495	1.24	1.51	1.565	1.265	1.66	1.445	1.49056
K2O	0.26	0.39	0.41	0.51	0.4	0.394	0.24	0.22	0.19	0.2	0.12	0.27	0.2	0.23	0.22	0.1	0.18	0.33	0.208333	0.38	0.45	0.395	0.43	0.365	0.49	0.51	0.435	0.435	0.432222
ZrO2	0	0	0	0	0	0	0	0	0	0	0	0	0	0	0	0	0	0	0	0	0	0	0	0	0	0	0	0	0
TOTAL	98.2672	98.8431	99.1578	99.0978	98.1607	98.7053	99.4853	98.3043	99.661	98.2507	100.02	96.5146	99.7207	100.069	98.6049	100.116	98.7867	98.2092	98.9785	99.5729	98.7884	99.6703	98.6192	98.5138	98.0097	97.907	98.9856	97.5012	98.6187
	Formula	Formula	Formula	Formula	Formula		Formula	Formula	Formula	Formula	Formula	Formula	Formula	Formula	Formula	Formula	Formula	Formula		Formula	Formula	Formula	Formula	Formula	Formula	Formula	Formula	Formula
Fe2/(Fe2+Fe3)	0.131487	0	0	0	0.370436	0.100385	0	0.0607956	0	0	0	0.869081	0.05304	0	0.211843	0	0	0.145352	0.111676	0.404093	0.556514	0.395708	0.703624	0.680828	0.845615	0.845359	0.731841	0.794227	0.661979
Fe3/(Fe3+Fe2)	0.868513	1	1	1	0.629564	0.899615	1	0.939204	1	1	1	0.130919	0.94696	1	0.788157	1	1	0.854648	0.888324	0.595907	0.443486	0.604292	0.296376	0.319172	0.154385	0.154641	0.268159	0.205773	0.338021
Mg/(Mg+Fe2+)	0.939275	1	1	1	0.832538	0.954362	1	0.982925	1	1	1	0.747849	0.980156	1	0.927193	1	1	0.956249	0.966198	0.727471	0.656731	0.733539	0.598488	0.633491	0.546529	0.567387	0.599493	0.592809	0.628437
Fe3+/(Fe3++[6]Al)	0.582519	0.619297	0.692129	0.684499	0.61814	0.639317	1	1	1	1	1	1	1	1	1	1	1	1	1	0.791821	0.724072	0.834033	0.754359	0.800397	0.612954	0.698689	0.910107	0.665461	0.754655
Si	6.48987	6.25324	6.13782	6.31529	6.32683	6.30461	6.941	6.88604	6.93276	6.89704	7.22128	6.7569	6.76926	6.87643	6.63737	7.18968	6.65111	6.8778	6.88639	6.27994	6.20274	6.3932	6.28643	6.46318	6.26839	6.32899	6.35929	6.38238	6.32939
Al (iv)	1.51013	1.74676	1.86218	1.68471	1.67317	1.69539	0.657378	0.639567	0.65252	0.662235	0.548894	0.762623	0.642805	0.534322	0.893775	0.683284	0.807959	0.631471	0.676403	1.72006	1.79726	1.6068	1.71357	1.53682	1.73161	1.67101	1.64071	1.61762	1.67061
T	8	8	8	8	8	8	7.59838	7.52561	7.58528	7.55927	7.77017	7.51952	7.41207	7.41075	7.53114	7.87296	7.45907	7.50927	7.56279	8	8	8	8	8	8	8	8	8	8
Al (vi)	0.80579	0.781713	0.630578	0.658413	0.569633	0.689225	0	0	0	0	0	0	0	0	0	0	0	0	0	0.335699	0.354579	0.261069	0.204461	0.161858	0.20853	0.136499	0.056274	0.207738	0.214079
Ti	0.172546	0.180143	0.210528	0.158439	0.166035	0.177538	0.0372009	0.0392676	0.0372009	0.0372009	0.0217005	0.0372009	0.0454677	0.0392676	0.0361675	0.0227339	0.0516679	0.0382342	0.0369425	0.192622	0.166578	0.195335	0.22138	0.183398	0.179057	0.229519	0.239286	0.173631	0.197867
Cr	0	0.0399236	0	0	0	0.00798472	0.029327	0.0282408	0.029327	0.0314994	0.0249822	0.0249822	0.0260684	0.0325855	0.0260684	0.0238961	0.0238961	0.0238961	0.0270641	0	0	0	0	0	0	0	0	0	0
Fe(iii)	1.12434	1.27163	1.41761	1.42847	0.9221	1.23283	1.20284	1.07792	1.26028	1.09485	1.15574	0.180186	1.40449	1.28901	1.09924	1.18331	1.35909	1.06237	1.11411	1.27685	0.930463	1.31195	0.627896	0.649043	0.330243	0.316518	0.569734	0.41323	0.713993
Fe(ii)	0.170216	0	0	0	0.542565	0.142556	0	0.0697749	0	0	0	1.19613	0.0786668	0	0.295457	0	0	0.18068	0.151726	0.865853	1.1676	0.859106	1.49068	1.38448	1.80884	1.73027	1.55488	1.59495	1.38407
Mn	0.0501002	0.0403245	0.0317708	0.0598758	0	0.0364143	0.041889	0.0372347	0.0546884	0.0500341	0.0383983	0.0383983	0.0360711	0.0500341	0.0500341	0.0360711	0.0360711	0.0267624	0.0413072	0.0177183	0.0470453	0.0177183	0.0476562	0.0482672	0.0238281	0.0446014	0.0501002	0.0421574	0.0376769
Mg	2.63283	2.95548	2.88665	2.77695	2.69736	2.78985	4.09036	4.01662	4.04735	4.08831	4.25627	3.54757	3.88554	4.24603	3.76264	4.11494	3.95927	3.94903	3.997	2.31125	2.23382	2.36503	2.22199	2.39299	2.18004	2.26931	2.32739	2.32201	2.29154
C	4.95582	5.26921	5.17714	5.08214	4.89769	5.0764	5.40162	5.26907	5.42885	5.3019	5.49709	5.02447	5.4763	5.65692	5.26961	5.38095	5.42999	5.28098	5.36815	5	4.90009	5.01021	4.81406	4.82004	4.73055	4.72672	4.79766	4.75372	4.83923
																													#DIV/0!
Ca	1.82862	1.67868	1.72042	1.73742	1.87654	1.76833	1.64118	1.68386	1.65001	1.63823	1.61027	1.66473	1.61763	1.62057	1.64854	1.62057	1.55286	1.68239	1.6359	1.5898	1.63772	1.5983	1.73124	1.72969	1.71346	1.75442	1.74128	1.68255	1.6865
Na	0.171381	0.321319	0.279584	0.26258	0.123463	0.231665	0.24505	0.258368	0.191778	0.266359	0.0745805	0.173133	0.28234	0.31164	0.202433	0.045281	0.306313	0.143834	0.208426	0.410199	0.362281	0.401698	0.268763	0.270309	0.28654	0.245577	0.258716	0.317454	0.313504
B	2	2	2	2	2	2	1.88623	1.94223	1.84179	1.90459	1.68485	1.83786	1.89997	1.93221	1.85097	1.66585	1.85918	1.82622	1.84433	2	2	2	2	2	2	2	2	2	2
Na	0.26778	0.123437	0.207131	0.235323	0.301712	0.227077	0	0	0	0	0	0	0	0	0	0	0	0	0	0.062529	0.0698876	0.016485	0.0780904	0.152069	0.151224	0.10827	0.205621	0.0867422	0.103435
K	0.0478519	0.0717778	0.0754587	0.0938633	0.0736182	0.072514	0.0420609	0.0385559	0.0332983	0.0350508	0.0210305	0.0473186	0.0350508	0.0403084	0.0385559	0.0175254	0.0315457	0.0578338	0.0365112	0.0699373	0.0828205	0.072698	0.0791396	0.0671767	0.0901824	0.0938633	0.0800598	0.0800598	0.0795486
A	0.315632	0.195215	0.282589	0.329186	0.375331	0.299591	0.0420609	0.0385559	0.0332983	0.0350508	0.0210305	0.0473186	0.0350508	0.0403084	0.0385559	0.0175254	0.0315457	0.0578338	0.0365112	0.132466	0.152708	0.089183	0.15723	0.219246	0.241406	0.202133	0.28568	0.166802	0.182984
Magnesio-hornblende	0	0	0	0	0	0	1	1	1	1	1	1	1	1	1	1	1	1	1	0	0	0	0	0	0	0	0	0	0
Tschermakite	1	1	1	1	1	1	0	0	0	0	0	0	0	0	0	0	0	0	0	1	1	1	1	1	1	1	1	1	1
