# Supplementary material for: Integrating mineralogy, geochemistry and aeromagnetic data for detecting Fe–Ti ore deposits bearing layered mafic intrusion, Akab El-Negum, Eastern Desert, Egypt
Source: Sci Rep. 2022 Sep 14;12:15474. doi: 10.1038/s41598-022-19760-x (PMC9474801; doi:10.1038/s41598-022-19760-x)
Supplement: Supplementary file 6 — Supplementary Information 6. [file 41598_2022_19760_MOESM6_ESM.xls]

## Sheet: Sheet1
Supplementary 5: Representative microprobe analyses of olivine in Gabal Akab El-Negum troctolites and olivine gabbros.
Rock name	Troctolite				Olivine-gabbros
Sample No.	AN15 1-1	AN15 1-2	AN18 1-1	Avg.	AN21 1-1	AN20 1-1	AN20 1-2	AN24 1-1	AN24 1-2	AN24 1-3	Avg.
SiO2	38.3	38.41	37.99	38.23	30.85	31.01	43.08	36.97	37.05	34.98	35.66
TiO2	0	0	0	0	0	0	0	0	0	0	0
Al2O3	0	0	0	0	0	0	0.55	0.28	0.27	0.18	0.21
Cr2O3	0	0	0	0	0	0	0	0	0	0	0
FeOt	26.57	26.77	26.58	26.46	44.62	44.67	20.51	32.57	32.59	36.61	35.26
MnO	0.35	0.36	0.38	0.36	0.71	0.68	0	0.36	0.34	0.46	0.43
MgO	35.1	33.9	34.5	34.5	23.09	22.97	35.14	29.11	29.06	27.02	27.73
CaO	0.06	0.06	0.03	0.05	0	0.542	0.668	0.33	0.61	0.41	0.43
Na2O	0	0	0	0	0	0	0	0	0	0	0
K2O	0	0	0	0	0	0	0	0	0	0	0
NiO	0	0	0	0	0	0	0	0	0	0	0
TOTAL	100.38	99.5	99.48	99.79	99.27	99.872	99.948	99.62	99.92	99.66	99.72
Si	1.01	1.02	1.01	1.01	0.92	0.92	1.1	1.02	1.02	0.99	1
Ti	0	0	0	0	0	0	0	0	0	0	0
Al	0	0	0	0	0	0	0.017	0.009	0.009	0.006	0
Cr	0	0	0	0	0	0	0	0	0	0	0
Fe(ii)	0.59	0.6	0.59	0.59	1.11	1.11	0.44	0.75	0.75	0.86	0.84
Mn	0.01	0.01	0.01	0.01	0.02	0.02	0	0.008	0.008	0.01	0.01
Mg	1.38	1.35	1.37	1.37	1.03	1.02	1.34	1.19	1.19	1.14	1.15
Ni	0	0	0	0	0	0	0	0	0	0	0
Ca	0.002	0.001	0.001	0	0	0.02	0.02	0.01	0.02	0.01	0.01
TOTAL	2.99	2.98	2.99	2.99	3.08	3.09	2.91	2.99	2.99	3.02	3.01
Fo	70.19	69.3	69.82	69.77	47.59	47.45	75.34	61.18	61.14	56.51	62.06
Fa	29.69	30.57	30.05	30.1	51.58	51.75	24.66	38.39	38.46	42.94	41.3
Tp	0.4	0.42	0.44	0.42	0.83	0.8	0	0.43	0.41	0.55	0.5
Mg#	0.7	0.69	0.7	0.7	0.48	0.48	0.75	0.61	0.61	0.57	0.58
Fe/Fe+Mg	0.3	0.31	0.3	0.3	0.52	0.52	0.25	0.39	0.39	0.43	0.42
Fa=100*Fe/(Fe+Mg)	29.81	30.7	30.18	30.23	52.02	52.18	24.67	38.56	38.62	43.19	41.54
XFeO(l)/XMgO(l)	1.42	1.48	1.44	1.45	3.61	3.64	1.09	2.09	2.1	2.53	2.51
