# Supplementary material for: Integrating mineralogy, geochemistry and aeromagnetic data for detecting Fe–Ti ore deposits bearing layered mafic intrusion, Akab El-Negum, Eastern Desert, Egypt
Source: Sci Rep. 2022 Sep 14;12:15474. doi: 10.1038/s41598-022-19760-x (PMC9474801; doi:10.1038/s41598-022-19760-x)
Supplement: Supplementary file 7 — Supplementary Information 7. [file 41598_2022_19760_MOESM7_ESM.xls]

## Sheet: AKE Ilm-Mag
Supplementary 6: Representative microprobe analyses of Fe-Ti oxides in Gabal Akab El-Negum mafic rocks.
Rock name	Troctolite					Olivine gabbro												Pyroxene gabbro																				Hornblende gabbro
Mineral	ilmenite	ilmenite	ilmenite	ilmenite		Magnetite	ilmenite	Magnetite	ilmenite	Magnetite	ilmenite	Magnetite	ilmenite	Magnetite	ilmenite	Magnetite	ilmenite	Magnetite	ilmenite	Magnetite	ilmenite	Magnetite	ilmenite	Magnetite	ilmenite	Magnetite	ilmenite	Magnetite	ilmenite	Magnetite	ilmenite	Magnetite	ilmenite	Magnetite	ilmenite	Magnetite	ilmenite	Magnetite	ilmenite	Magnetite	ilmenite	Magnetite	ilmenite	Magnetite	ilmenite	Magnetite	ilmenite	Magnetite	ilmenite
Sample No.	AN151-1	AN151-2	AN16 1-1	AN18 1-1	Avg.	AN20 1-1	AN20 1-2	AN21 1-1	AN21 1-2	AN22 1-1	AN22 1-2	AN23 1-1	AN23 1-2	AN24 1-1	AN24 1-2	Avg.	Avg.	AN1 1-1	AN1 1-2	AN1 2-1	AN1 2-2	AN2 1-1	AN2 1-2	AN2 2-1	AN2 2-2	AN3 1-1	AN3 1-2	AN3 2-1	AN3 2-2	AN 4 1-1	AN 4 1-2	AN 4 2-1	AN 4 2-2	AN4 3-1	AN4 3-2	Avg.	Avg.	AN30 1-1	AN30 1-2	AN31 1-1	AN31 1-2	AN33 1-1	AN33 1-2	AN34 1-1	AN34 1-2	AN34 2-1	AN34 2-2	Avg.	Avg.
SiO2	0.252	0.25	0.09	0	0.148	0.0128352	0.12	0.289505	0.12	0.307332	0.01	0.315175	0.31	0.161866	0.268	0.217343	0.1656	0.0085568	0.054	0.0948379	0.16	0.177554	0.052	0.193954	0.14	0.0891333	0.024	0.120508	0.245	0.0121221	0.16	0.138335	0.1	0.0762981	0.05	0.101255	0.109444	0.168997	0.13	0.425701	0.31	0.393613	0.079	0.303766	0.067	0.318741	0.074	0.322164	0.132
TiO2	49.441	48.902	48.509	48.516	48.842	5.37462	48.353	0.277461	46.856	0.73452	48.011	1.0737	48.101	1.48961	47.997	1.78998	47.8636	0.420361	44.207	0.26078	45.53	0.241875	44.737	0.346965	45.09	0.250771	42.289	0.256331	43.212	0.256887	45.48	0.303594	46.74	1.99727	46.31	0.481648	44.8439	6.04686	42.94	0.348633	39.862	1.548	40.944	4.00511	42.461	2.7557	42.078	2.94086	41.657
Al2O3	0	0.024	0.07	0	0.0235	0.0585745	0.025	0.326254	0.04	0.348298	0.02	0.281535	0.01	2.22583	0	0.648099	0.019	0.194618	0	0.764618	0.12	0.135414	0.032	0.321215	0.01	0.524651	0.047	0.3779	0.321	0.752651	0.06	0.171315	0	0.224221	0	0.385178	0.0655556	2.13262	0.03	0.277756	0.021	0.277756	0.054	6.22968	0.01	0.275867	0.032	1.83874	0.0294
Cr2O3	0	0.01	0	0	0.0025	0.14615	0	0.308864	0.01	0.265019	0	0.33176	0	0.26989	0	0.264337	0.002	0.251378	0.02	0.255275	0.01	0.261121	0.014	0.217763	0	0.337119	0.065	0.227994	0.013	0.227994	0.01	0.22702	0	0.193892	0.01	0.244395	0.0157778	0.266967	0.01	0.362452	0.017	0.366837	0.035	0.384375	0	0.366837	0.054	0.349493	0.0232
V2O3	0.05	0	0.05	0	0.025	0.180305	0.514	0.343949	0.02	0.387983	0.11	0.323121	0.09	0.44868	0.585	0.336808	0.2638	0.551627	0	0.3136	0.17	0.273136	0	0.323716	0.03	0.352279	0	0.26421	0	0.230886	0.191	0.347519	0.03	0.238027	0.16	0.321667	0.0645556	0.393339	0.04	0.412381	0	0.426663	0	0.821192	0	0.428448	0	0.496405	0.008
TFeO	47.367	49.729	48.611	48.233	48.485	85.54	48.447	85.1153	50.17	84.7593	49.017	84.6817	48.435	82.5887	48.616	84.537	48.937	89.984	51.402	89.6737	50.55	90.4723	51.188	91.5417	51.41	89.7743	53.397	90.3963	52.117	89.473	49.69	90.549	49.79	90.3933	50.01	90.2509	51.0616	78.7343	51.04	76.142	53.611	75.053	50.481	66.102	54.569	74.436	53.366	74.0935	52.6134
CaO		0.02	0.021	0	0.0136667	0.57517	0.02	0.550992	0.04	0.70242	0	0.692664	0.02	0.670183	0	0.638286	0.016	0.41229	0.01	0.880146	0.04	0.707934	0.025	0.724901	0.02	0.555658	0.053	0.732536	0.021	0.786829	0.04	0.550568	0	0.584926	0.01	0.659532	0.0243333	0.790647	0.02	0.489912	0.034	0.495003	0.051	0.500093	0.01	0.489912	0.025	0.553113	0.028
MnO	0.68	0.332	1.963	2.079	1.2635	0.158818	1.514	0.272874	1.772	0.272013	1.906	0.265557	2.11	0.270291	1.901	0.24791	1.8406	0.250493	2.598	0.259101	1.785	0.219504	2.264	0.220365	1.72	0.224238	2.209	0.228973	2.236	0.231555	1.854	0.230264	1.62	0.200566	1.99	0.229451	2.03067	0.272443	3.05	0.380904	3.236	0.386069	4.113	0.386069	0.794	0.373157	2.403	0.359728	2.7192
MgO	1.379	0.02	0.04	0	0.35975	1.38943	0.02	0.972807	0.03	0.434914	0	0.450073	0.04	0.699417	0	0.789327	0.018	0.210139	0.02	0.923147	0.14	0.339777	0.025	0.386823	0.135	0.683212	0.032	0.321481	0.492	1.36904	0.585	0.174593	0.481	0.699417	0.14	0.567514	0.227778	0.904329	0.636	0.288549	0.436	0.290117	1.472	1.49763	0.341	0.293253	0.024	0.654776	0.5818
ZnO	0	0.011	0.024	0.05	0.02125	0.15809	0.02	0.126555	0	0.178006	0	0.117426	0.01	0.128214	0	0.141658	0.006	0.1556	0.03	0.170123	0	0.185475	0	0.2473	0	0.199168	0.021	0.163069	0	0.136513	0	0.176347	0.01	0.194604	0.02	0.180911	0.009	0.119501	0.01	0	0.014	0	0.02	0	0.02	0	0.02	0.0239002	0.0168
∑	99.169	99.298	99.378	98.878	99.1807	93.594	99.033	88.5846	99.058	88.3898	99.074	88.5327	99.126	88.9527	99.367	89.6108	99.1316	92.4391	98.341	93.5953	98.505	93.0141	98.337	94.5247	98.555	92.9906	98.137	93.0893	98.657	93.4775	98.07	92.8686	98.771	94.8026	98.7	93.4224	98.4526	89.83	97.906	79.1283	97.541	79.2371	97.249	80.2299	98.272	79.7379	98.076	81.6326	97.8088
Fe2O3	6.40524	6.50165	7.86829	7.46718	7.06059	58.5135	7.67677	63.7428	10.8947	62.2572	8.73515	61.7369	7.88848	59.1896	8.42975	61.088	8.72498	66.5685	15.8568	67.475	13.108	67.3733	14.7451	68.012	14.1083	67.1006	19.746	67.2728	18.3903	68.003	13.0896	67.0559	11.2701	65.524	11.9147	67.1539	14.6921	50.6709	18.4128	55.7917	23.883	53.4466	22.7505	42.0451	19.696	51.5042	20.0126	50.6917	20.951
FeO	41.6031	43.8784	41.5306	41.5135	42.1314	32.8904	41.5389	27.7599	40.3662	28.7408	41.1565	29.1313	41.3364	29.3304	41.0303	29.5705	41.0857	30.0861	37.133	28.9601	38.7546	29.8503	37.9193	30.3449	38.7144	29.3976	35.6282	29.8647	35.5682	28.2842	37.9111	30.2125	39.6484	31.4354	39.2883	29.8262	37.8406	33.1415	34.4709	25.9411	32.1195	26.9622	30.0085	28.2706	36.8452	28.0932	35.3573	28.4817	33.7603
∑	99.8104	99.949	100.166	99.6257	99.8877	99.4578	99.8017	94.972	100.149	94.6285	99.9487	94.7192	99.9159	94.884	100.211	95.7323	100.005	99.1097	99.9288	100.357	99.8175	99.7653	99.8135	101.34	99.9677	99.7144	100.114	99.8305	100.498	100.292	99.3807	99.588	99.8995	101.369	99.893	100.152	99.9237	94.9082	99.7497	84.719	99.9324	84.5929	99.527	84.4436	100.244	84.8993	100.08	86.7126	99.9067
Si	0.00632246	0.00633044	0.00227557	0	0.00373212	0.000489237	0.00304639	0.0116109	0.00303947	0.0124175	0.000253702	0.0127199	0.00785389	0.00643585	0.00677642	0.00873468	0.00419398	0.000331573	0.00137473	0.00359834	0.00406549	0.00682858	0.0013244	0.00733288	0.0035555	0.00341398	0.000610965	0.00462714	0.00617454	0.000458858	0.00407008	0.00533559	0.00253139	0.00287525	0.00126982	0.00386691	0.00277521	0.00667935	0.0033022	0.0192172	0.00788932	0.0177727	0.00200226	0.0130442	0.00169946	0.014326	0.00188457	0.0142079	0.00335556
Al vi	0	0.000358126	0.00104298	0	0.000350277	0.00263137	0.000374004	0.0154212	0.000597046	0.0165857	0.000299009	0.0133913	0.000149298	0.104303	0	0.0304666	0.000283872	0.00888808	0	0.0341917	0.00179682	0.00613791	0.000480284	0.0143129	0.000149659	0.0236835	0.000705073	0.0171013	0.00476733	0.0335775	0.000899427	0.00778755	0	0.00995846	0	0.0172932	0.000977621	0.09934	0.000449069	0.0147776	0.00031494	0.014781	0.000806526	0.315281	0.000149475	0.0146131	0.000480244	0.0917586	0.000440051
Fe+3	0.12093	0.123889	0.149707	0.142947	0.134368	1.67836	0.146655	1.92377	0.207657	1.89291	0.166766	1.87496	0.150394	1.77096	0.160396	1.82819	0.166373	1.94111	0.303775	1.92653	0.250635	1.94985	0.282604	1.93497	0.269626	1.93402	0.378266	1.94379	0.348771	1.93705	0.250567	1.94626	0.214685	1.85812	0.227704	1.93019	0.280737	1.50705	0.35196	1.89526	0.457382	1.81601	0.433908	1.35864	0.375947	1.74198	0.383529	1.66379	0.400546
Ti	0.93303	0.931416	0.922557	0.928353	0.928839	0.154056	0.923318	0.00836804	0.892699	0.0223175	0.916194	0.0325859	0.916643	0.0445387	0.912856	0.0523732	0.912342	0.0122491	0.846521	0.00744061	0.870189	0.00699528	0.857051	0.0098645	0.861342	0.0072229	0.809758	0.00740137	0.819155	0.00731234	0.870215	0.00880558	0.889962	0.0565995	0.884649	0.0137657	0.856538	0.179722	0.820437	0.011835	0.763062	0.0525616	0.780561	0.129332	0.81012	0.0931395	0.806045	0.0933179	0.796045
Cr	0	0.000100101	0	0	2.50253e-05	0.00440445	0	0.0097938	0.00010013	0.00846603	0	0.010586	0	0.00848424	0	0.00834691	2.00259e-05	0.00770143	0.00020128	0.00765782	0.000100447	0.00793997	0.000140958	0.00650933	0	0.0102089	0.00065413	0.00692142	0.000129517	0.00682337	0.000100561	0.00692293	0	0.00577694	0.000100397	0.00738468	0.000158588	0.00834238	0.000100417	0.0129363	0.00017103	0.0130958	0.000350677	0.0130499	0	0.0130358	0.000543652	0.012092	0.000233155
V	0.00050289	0	0.000506798	0	0.000252422	0.00551027	0.00523101	0.0110598	0.000203079	0.0125686	0.00111875	0.0104555	0.000914078	0.0143032	0.00592978	0.0107795	0.00267934	0.017138	0	0.0095399	0.00173165	0.00842221	0	0.00981267	0.00030543	0.0108182	0	0.00813377	0	0.0070072	0.00194775	0.0107467	0.000304438	0.00719174	0.00162896	0.00986783	0.000657581	0.0124644	0.000407322	0.0149256	0	0.015446	0	0.0282728	0	0.0154395	0	0.0173097	8.14644e-05
Fe+2	0.872862	0.929135	0.878112	0.883139	0.890812	1.04838	0.881849	0.931024	0.855005	0.971091	0.873165	0.983165	0.87577	0.975218	0.86757	0.981776	0.870672	0.974918	0.790529	0.91887	0.823474	0.960027	0.807629	0.959391	0.822203	0.9416	0.758461	0.958933	0.749609	0.89532	0.806462	0.974477	0.839304	0.990636	0.834394	0.952686	0.803563	1.09537	0.732229	0.979281	0.683566	1.01806	0.636022	1.01519	0.781541	1.0559	0.752998	1.03276	0.717271
Ca	0	0.000542597	0.000568879	0	0.000277869	0.0176341	0.000543986	0.0177744	0.0010855	0.0228278	0	0.0224852	0.000542883	0.021433	0	0.0204309	0.000434474	0.0128502	0.000272758	0.0268606	0.00108894	0.0218995	0.000682197	0.0220442	0.000544196	0.0171186	0.00144555	0.0226238	0.000567037	0.0239563	0.00109018	0.0170806	0	0.0177297	0.000272099	0.0202404	0.000662551	0.025135	0.000544306	0.0177887	0.000927064	0.0179776	0.00138489	0.017273	0.000271762	0.0177111	0.000682141	0.0191771	0.000762034
Mn	0.0144499	0.00712036	0.0420376	0.044795	0.0271007	0.00512748	0.0325537	0.00926953	0.0380146	0.00930904	0.0409559	0.00907775	0.0452768	0.00910269	0.0407115	0.0083773	0.0395025	0.00822151	0.0560187	0.00832678	0.038415	0.00715042	0.0488386	0.00705677	0.0369974	0.00727476	0.0476289	0.00744677	0.0477288	0.00742407	0.039945	0.00752254	0.0347332	0.00640188	0.0428052	0.00742506	0.043679	0.00912053	0.0656191	0.0145643	0.0697519	0.0147651	0.0882921	0.014042	0.0170579	0.0142058	0.0518328	0.0133396	0.0585108
Mg	0.0515829	0.000755057	0.00150787	0	0.0134615	0.0789523	0.000756991	0.0581631	0.00113291	0.0261965	0	0.0270788	0.00151091	0.0414571	0	0.0463696	0.000680162	0.0121391	0.000759119	0.0522161	0.00530367	0.0194808	0.000949321	0.0218022	0.00511166	0.0390112	0.00121454	0.018402	0.0184867	0.0772553	0.0221868	0.010039	0.0181535	0.0392925	0.00530099	0.032182	0.00860737	0.0532838	0.0240865	0.0194186	0.0165432	0.0195286	0.0556234	0.0958726	0.0128958	0.0196491	0.000911272	0.0415505	0.022012
Zn	0	0	0	0	0	0	0	0	0	0	0	0	0	0	0	0	0	0	0	0	0	0	0	0	0	0	0	0	0	0	0	0	0	0	0	0	0	0	0	0	0	0	0	0	0	0	0	0	0
Mg#	5.57988	0.0811986	0.171423	0	1.45812	7.00345	0.0857677	5.87989	0.132328	2.62678	0	2.68042	0.172227	4.07771	0	4.45365	0.0780644	1.22983	0.0959346	5.37708	0.639939	1.98884	0.117406	2.22201	0.617862	3.97825	0.159876	1.88287	2.40683	7.94337	2.67747	1.01969	2.11713	3.81507	0.6313	3.273	1.05153	4.63878	3.18471	1.94439	2.36295	1.88211	8.04217	8.62893	1.62326	1.82689	0.120873	3.78422	3.06679
Temp. Andersen & Lindsley (1985)						692.529		637.104		598.238		618.39		643.891				607.46		585.325		595.135		610.665		610.67		608.341		582.541		539.435		682.356				815.556		727.219		734.987		798.802		763.445
Log ƒO2 Andersen & Lindsley (1985)						-16.6331		-16.1633		-17.5778		-17.3925		-16.9463				-15.3107		-16.2566		-15.7359		-15.623		-14.7725		-14.9855		-16.1784		-17.9037		-15.1437				-12.3488		-13.0055		-12.9428		-12.515		-12.9078
DeltaNNO_ Ghiorso & Evans (2008)						0.68		1.86		2		1.91		1.79				2.09		2.11		2.12		2.1		2.13		2.13		2.11		2.1		1.68				0.76		1.84		1.78		1.05		1.43
XIlm [Fe2+‏/(Fe2‏‏++Fe3+‏+Mg+Mn)],	0.823591	0.8758	0.81962	0.824685	0.835861		0.830511		0.776001		0.807823		0.816225		0.811817		0.808252		0.68677		0.736674		0.708433		0.725086		0.639743		0.643665		0.720595		0.758264		0.751568		0.706997		0.62376		0.556993		0.523973		0.658172		0.633159		0.598554
TFeO	47.367	49.729	48.611	48.233	48.485		48.447		50.17		49.017		48.435		48.616		48.937		51.402		50.55		51.188		51.41		53.397		52.117		49.69		49.79		50.01		51.0616		51.04		53.611		50.481		54.569		53.366		52.6134
						Mol % Usp	Mol % Ilm	Mol % Usp	Mol % Ilm	Mol % Usp	Mol % Ilm	Mol % Usp	Mol % Ilm	Mol % Usp	Mol % Ilm			Mol % Usp	Mol % Ilm	Mol % Usp	Mol % Ilm	Mol % Usp	Mol % Ilm	Mol % Usp	Mol % Ilm	Mol % Usp	Mol % Ilm	Mol % Usp	Mol % Ilm	Mol % Usp	Mol % Ilm	Mol % Usp	Mol % Ilm	Mol % Usp	Mol % Ilm			Mol % Usp	Mol % Ilm	Mol % Usp	Mol % Ilm	Mol % Usp	Mol % Ilm	Mol % Usp	Mol % Ilm	Mol % Usp	Mol % Ilm
Stormer (1983)						14.25	93.02	3.63	89.41	2.17	91.6	3.17	92.32	4.69	92.32			1.2	84.33	0.74	87.42	0.68	85.5	0.97	86.2	0.72	80.63	0.73	82.27	0.73	87.24	0.86	88.96	5.39	88.45			18.92	81.56	4.53	75.95	5.26	76.51	17.24	80.88	9.32	80.31
